# Supplementary material for: Transcriptomic and proteomic profiling of two porcine tissues using high-throughput technologies
Source: BMC Genomics. 2009 Jan 19;10:30. doi: 10.1186/1471-2164-10-30 (PMC2633351; doi:10.1186/1471-2164-10-30)
Supplement: Additional File 2 — List of 148 overlapping genes between microarray, 454-sequencing and iTRAQ-based proteomics with indication of concordance between transcript and protein expression ratios. Table file with details for 148 genes overlapping between microarray, 454-sequencing and iTRAQ-based proteomics. Table contains number, UniGene ID, name, log2 ratios for the three technologies and indications of concordance between transcript and protein expression ratios. Concordance was based on the distance between a point and the fitted straight line being less than one time the standard deviation of all distances. The table is sorted so that the genes that are not in concordance according to both 454-sequencing and microarray are listed first. [file 1471-2164-10-30-S2.xls]

## Sheet: Ark1
Number	UniGene ID	UniGene Description	log2(ratio) iTRAQ	log2(ratio) array	log2(ratio) 454	concordance iTRAQ/array	concordance iTRAQ/454
1	gnl|UG|Ssc#S23213500	Sus scrofa clone Clu_12883.scr.msk.p1.Contig3, mRNA sequence /gb=AY609477 /gi=52351072 /ug=Ssc.14332 /len=1334	-0.950761	0.484385	0.930573	no	no
2	gnl|UG|Ssc#S36162707	Sus scrofa MLC1f (MYL1) mRNA, complete cds /cds=p(125,703) /gb=DQ629158 /gi=117660873 /ug=Ssc.14459 /len=1065	-2.58839	-4.68341	-9.19273	no	no
3	gnl|UG|Ssc#S20116777	Sus scrofa acyl-Coenzyme A dehydrogenase, long chain (ACADL), mRNA /cds=p(1,1293) /gb=NM_213897 /gi=47522691 /ug=Ssc.14530 /len=1704	0.0967425	1.18558	2.27977	no	no
4	gnl|UG|Ssc#S35165371	Sus scrofa mRNA, clone:LVRM10130E03, expressed in liver /gb=AK233365 /gi=115554355 /ug=Ssc.14531 /len=1999	1.96382	-0.185738	0.695936	no	no
5	gnl|UG|Ssc#S17516198	BX670767 Sus Scrofa library (scac) Sus scrofa cDNA clone scac0033.n.14 5prim, mRNA sequence /clone=scac0033.n.14 /clone_end=5' /gb=BX670767 /gi=90243551 /ug=Ssc.16074 /len=918	1.55585	0.0571876	-2.06834	no	no
6	gnl|UG|Ssc#S33334005	Sus scrofa breed Large White muscle glycogen phosphorylase (PYGM) mRNA, partial cds /cds=p(1,2198) /gb=DQ508265 /gi=106073337 /ug=Ssc.17183 /len=2485	1.18911	-4.10453	-5.38774	no	no
7	gnl|UG|Ssc#S18549959	BX918610 Sus Scrofa library (scan) Sus scrofa cDNA clone scan0034.o.18 5prim, mRNA sequence /clone=scan0034.o.18 /clone_end=5' /gb=BX918610 /gi=90230792 /ug=Ssc.18535 /len=885	-2.00846	-2.62555	-9.40398	no	no
8	gnl|UG|Ssc#S35164175	Sus scrofa mRNA, clone:SPL010010C03, expressed in spleen /gb=AK237183 /gi=115555551 /ug=Ssc.19257 /len=1159	0.728866	-0.354975	-0.143654	no	no
9	gnl|UG|Ssc#S35169797	Sus scrofa mRNA, clone:LVR010010H09, expressed in liver /gb=AK232277 /gi=115550042 /ug=Ssc.19588 /len=1162	-0.689662	-1.68197	1.26174	no	no
10	gnl|UG|Ssc#S36162708	Sus scrofa HUMMLC2B (HUMMLC2B) mRNA, complete cds /cds=p(71,580) /gb=DQ629157 /gi=117660855 /ug=Ssc.20141 /len=701	-1.43393	-4.20357	-10.4496	no	no
11	gnl|UG|Ssc#S35164979	Sus scrofa mRNA, clone:SPL010005E07, expressed in spleen /gb=AK237158 /gi=115554747 /ug=Ssc.20571 /len=1130	-0.781225	-2.29091	-2.69015	no	no
12	gnl|UG|Ssc#S35171667	Sus scrofa mRNA, clone:OVRM10035E02, expressed in ovary /gb=AK234949 /gi=115548168 /ug=Ssc.21930 /len=1346	-1.89592	-0.438301	2.25943	no	no
13	gnl|UG|Ssc#S6091501	Pig mRNA for endoplasmic-reticulum Ca(2+)-transport ATPase (class 3 non-muscle transcript) /cds=p(1,166) /gb=X16951 /gi=1924 /ug=Ssc.22641 /len=4211	-1.69661	1.00996	2.07737	no	no
14	gnl|UG|Ssc#S35172014	Sus scrofa mRNA, clone:OVRM10017B09, expressed in ovary /gb=AK234797 /gi=115547821 /ug=Ssc.3528 /len=2037	0.0698442	1.20252	3.33096	no	no
15	gnl|UG|Ssc#S17526117	BX675317 Sus Scrofa library (scac) Sus scrofa cDNA clone scac0031.p.17 3prim, mRNA sequence /clone=scac0031.p.17 /clone_end=3' /gb=BX675317 /gi=90234195 /ug=Ssc.41844 /len=767	0.497334	1.79089	3.39334	no	no
16	gnl|UG|Ssc#S35173954	Sus scrofa mRNA, clone:OVR010042F08, expressed in ovary /gb=AK234314 /gi=115545881 /ug=Ssc.42590 /len=1819	-2.42596	0.00185788	-0.0232418	no	no
17	gnl|UG|Ssc#S35164808	Sus scrofa mRNA, clone:MLN010006F10, expressed in mesenteric lymph node /gb=AK233730 /gi=115554918 /ug=Ssc.44176 /len=2226	0.442415	1.03351	-3.42953	no	no
18	gnl|UG|Ssc#S35167311	Sus scrofa mRNA, clone:OVRM10192E05, expressed in ovary /gb=AK236433 /gi=115552428 /ug=Ssc.50275 /len=1647	-2.14952	-5.55084	-6.26274	no	no
19	gnl|UG|Ssc#S19546393	951874 MARC 4PIG Sus scrofa cDNA 3', mRNA sequence /clone_end=3' /gb=CN162489 /gi=46176919 /ug=Ssc.9766 /len=882	1.63875	0.187649	1.04251	no	no
20	gnl|UG|Ssc#S35164149	Sus scrofa mRNA, clone:SPL010012A12, expressed in spleen /gb=AK237209 /gi=115555577 /ug=Ssc.1094 /len=2029	-0.730478	-1.39848	-0.684846	no	yes
21	gnl|UG|Ssc#S35172300	Sus scrofa mRNA, clone:TCH010012C07, expressed in trachea /gb=AK237917 /gi=115547535 /ug=Ssc.1128 /len=1300	-0.546215	0.449211	0.791426	no	yes
22	gnl|UG|Ssc#S35167234	Sus scrofa mRNA, clone:OVRM10198G11, expressed in ovary /gb=AK236510 /gi=115552505 /ug=Ssc.1297 /len=1569	-1.87741	-2.5383	-2.69036	no	yes
23	gnl|UG|Ssc#S35170532	Sus scrofa mRNA, clone:OVRM10059G02, expressed in ovary /gb=AK235228 /gi=115549307 /ug=Ssc.1490 /len=1624	0.536885	-0.692258	1.09828	no	yes
24	gnl|UG|Ssc#S35170532	Sus scrofa mRNA, clone:OVRM10059G02, expressed in ovary /gb=AK235228 /gi=115549307 /ug=Ssc.1490 /len=1624	0.191428	-0.692258	1.09828	no	yes
25	gnl|UG|Ssc#S35169586	Sus scrofa mRNA, clone:OVRM10109G03, expressed in ovary /gb=AK235732 /gi=115550253 /ug=Ssc.16315 /len=1686	0.433504	1.18768	1.17935	no	yes
26	gnl|UG|Ssc#S23213319	Sus scrofa clone Clu_25728.scr.msk.p1.Contig5, mRNA sequence /gb=AY609689 /gi=52351257 /ug=Ssc.17292 /len=1869	0.323353	0.842033	0.88689	no	yes
27	gnl|UG|Ssc#S20116272	Sus scrofa glucose phosphate isomerase (GPI), mRNA /cds=p(36,1712) /gb=NM_214330 /gi=47523719 /ug=Ssc.2375 /len=1978	-1.62176	0.49592	-2.61567	no	yes
28	gnl|UG|Ssc#S17513706	BX668275 Sus Scrofa library (scac) Sus scrofa cDNA clone scac0027.n.16 5prim, mRNA sequence /clone=scac0027.n.16 /clone_end=5' /gb=BX668275 /gi=90245878 /ug=Ssc.2386 /len=1059	0.387536	1.52332	2.21018	no	yes
29	gnl|UG|Ssc#S35170769	Sus scrofa mRNA, clone:TCH010069C09, expressed in trachea /gb=AK238259 /gi=115549070 /ug=Ssc.25218 /len=2266	0.845539	-0.235936	2.38512	no	yes
30	gnl|UG|Ssc#S35169140	Sus scrofa mRNA, clone:LVR010063A03, expressed in liver /gb=AK232529 /gi=115550699 /ug=Ssc.33496 /len=2674	-0.0897044	0.605429	0.742426	no	yes
31	gnl|UG|Ssc#S35165470	Sus scrofa mRNA, clone:UTR010025D05, expressed in uterus /gb=AK240051 /gi=115554256 /ug=Ssc.415 /len=1595	-1.68109	-2.51086	-2.71134	no	yes
32	gnl|UG|Ssc#S35173954	Sus scrofa mRNA, clone:OVR010042F08, expressed in ovary /gb=AK234314 /gi=115545881 /ug=Ssc.42590 /len=1819	-1.09705	0.00185788	-0.0232418	no	yes
33	gnl|UG|Ssc#S30930816	Sus scrofa muscle phosphofructokinase (PFKM) mRNA, complete cds /cds=p(31,2373) /gb=DQ363336 /gi=86371671 /ug=Ssc.4741 /len=2864	-1.43035	-0.140669	-1.76538	no	yes
34	gnl|UG|Ssc#S35169680	Sus scrofa mRNA, clone:OVRM10100C10, expressed in ovary /gb=AK235638 /gi=115550159 /ug=Ssc.5145 /len=2457	-1.39531	1.04243	0.0082238	no	yes
35	gnl|UG|Ssc#S20116814	Sus scrofa vinculin (VCL), mRNA /cds=p(1,3204) /gb=NM_213934 /gi=47522617 /ug=Ssc.11071 /len=5200	1.35811	0.309383	-0.252718	yes	no
36	gnl|UG|Ssc#S20116818	Sus scrofa succinyl-CoA:alpha-ketoacid coenzyme A transferase (OXCT), mRNA /cds=p(82,1644) /gb=NM_213938 /gi=47522609 /ug=Ssc.11096 /len=1851	-0.0457497	0.313178	3.31551	yes	no
37	gnl|UG|Ssc#S35167472	Sus scrofa mRNA, clone:AMP010011D11, expressed in alveolar macrophage /gb=AK230576 /gi=115552267 /ug=Ssc.11103 /len=1439	0.273367	0.132936	2.79169	yes	no
38	gnl|UG|Ssc#S23213090	Sus scrofa clone Clu_43784.scr.msk.p1.Contig1, mRNA sequence /gb=AY609918 /gi=52351488 /ug=Ssc.11338 /len=1005	-0.298908	0.0257175	2.51253	yes	no
39	gnl|UG|Ssc#S35169869	Sus scrofa mRNA, clone:LNG010103E07, expressed in lung /gb=AK232205 /gi=115549970 /ug=Ssc.13806 /len=1301	-0.0154136	0.484771	4.24183	yes	no
40	gnl|UG|Ssc#S35164087	Sus scrofa mRNA, clone:SPL010019G05, expressed in spleen /gb=AK237272 /gi=115555639 /ug=Ssc.13823 /len=1482	-1.06664	-0.21231	1.02574	yes	no
41	gnl|UG|Ssc#S23213182	Sus scrofa clone Clu_33100.scr.msk.p1.Contig2, mRNA sequence /gb=AY609826 /gi=52351396 /ug=Ssc.14528 /len=1406	-1.2473	-0.240859	1.18401	yes	no
42	gnl|UG|Ssc#S35174224	Sus scrofa mRNA, clone:AMP010032F05, expressed in alveolar macrophage /gb=AK230726 /gi=115545611 /ug=Ssc.1465 /len=1661	-0.466029	-0.382982	2.04604	yes	no
43	gnl|UG|Ssc#S22415874	Sus scrofa myosin, heavy chain 7, cardiac muscle, beta (MYH7), mRNA /cds=p(73,5880) /gb=NM_213855 /gi=55741485 /ug=Ssc.1544 /len=5996	0.214248	0.605206	2.94437	yes	no
44	gnl|UG|Ssc#S35173466	Sus scrofa mRNA, clone:AMP010059F08, expressed in alveolar macrophage /gb=AK230888 /gi=115546369 /ug=Ssc.17042 /len=2257	-0.350988	0.319077	1.75153	yes	no
45	gnl|UG|Ssc#S35166724	Sus scrofa mRNA, clone:THY010115D02, expressed in thymus /gb=AK239601 /gi=115553015 /ug=Ssc.18475 /len=1862	0.197954	0.0392271	2.40936	yes	no
46	gnl|UG|Ssc#S35169801	Sus scrofa mRNA, clone:LVR010010F08, expressed in liver /gb=AK232273 /gi=115550038 /ug=Ssc.1856 /len=1570	0.419101	0.128142	3.03463	yes	no
47	gnl|UG|Ssc#S19548213	952765 MARC 4PIG Sus scrofa cDNA 3', mRNA sequence /clone_end=3' /gb=CN163280 /gi=46177710 /ug=Ssc.19937 /len=881	-0.0216528	-0.17855	-1.02807	yes	no
48	gnl|UG|Ssc#S23772454	1144359 MARC 4PIG Sus scrofa cDNA 3', mRNA sequence /clone_end=3' /gb=DN130073 /gi=59824354 /ug=Ssc.26469 /len=805	-0.0803445	-0.155573	-1.87198	yes	no
49	gnl|UG|Ssc#S23213206	Sus scrofa clone Clu_32015.scr.msk.p1.Contig1, mRNA sequence /gb=AY609802 /gi=52351372 /ug=Ssc.3581 /len=1628	0.277483	-0.0173809	-0.553505	yes	no
50	gnl|UG|Ssc#S20347646	Sus scrofa inter-alpha-trypsin inhibitor family heavy chain-related protein (IHRP), mRNA /cds=p(7,2772) /gb=NM_001001537 /gi=48374066 /ug=Ssc.4217 /len=2952	0.125731	-0.402724	-0.786031	yes	no
51	gnl|UG|Ssc#S35170399	Sus scrofa mRNA, clone:OVRM10084F03, expressed in ovary /gb=AK235462 /gi=115549440 /ug=Ssc.4994 /len=1551	-0.0162129	-0.618971	-1.04135	yes	no
52	gnl|UG|Ssc#S35166767	Sus scrofa mRNA, clone:THY010112F03, expressed in thymus /gb=AK239558 /gi=115552972 /ug=Ssc.50287 /len=1442	0.424619	-0.418712	2.6469	yes	no
53	gnl|UG|Ssc#S20116701	Sus scrofa complement component 3 (C3), mRNA /cds=p(65,5050) /gb=NM_214009 /gi=47522843 /ug=Ssc.61 /len=5127	0.240993	0.236569	2.86114	yes	no
54	gnl|UG|Ssc#S35170159	Sus scrofa mRNA, clone:LNG010058B11, expressed in lung /gb=AK231959 /gi=115549680 /ug=Ssc.6208 /len=1275	0.0606872	0.132462	5.15114	yes	no
55	gnl|UG|Ssc#S20116359	Sus scrofa myoglobin (MB), mRNA /cds=p(60,524) /gb=NM_214236 /gi=47523545 /ug=Ssc.715 /len=1111	0.0302979	0.107905	2.37542	yes	no
56	gnl|UG|Ssc#S35169976	Sus scrofa mRNA, clone:TES010052F03, expressed in testis /gb=AK238523 /gi=115549863 /ug=Ssc.86 /len=1197	0.730537	0.439809	3.83397	yes	no
57	gnl|UG|Ssc#S31986349	BMILT197 Banna Minipig Inbred line liver tissue cDNA library Sus scrofa cDNA, mRNA sequence /gb=DY685086 /gi=89754223 /ug=Ssc.869 /len=1054	-0.700207	-0.0971251	1.71744	yes	no
58	gnl|UG|Ssc#S35164185	Sus scrofa mRNA, clone:SPL010008E07, expressed in spleen /gb=AK237173 /gi=115555541 /ug=Ssc.9412 /len=1034	0.233831	-0.174013	-0.727828	yes	no
59	gnl|UG|Ssc#S6091066	Sus scrofa mRNA for catalase, complete cds /cds=p(35,1546) /gb=D89812 /gi=2988345 /ug=Ssc.1018 /len=2279	-0.176174	-0.143564	-0.21934	yes	yes
60	gnl|UG|Ssc#S35166895	Sus scrofa mRNA, clone:THY010103H03, expressed in thymus /gb=AK239438 /gi=115552844 /ug=Ssc.102 /len=2290	-0.573667	0.0383665	1.02802	yes	yes
61	gnl|UG|Ssc#S35170099	Sus scrofa mRNA, clone:LNG010065F01, expressed in lung /gb=AK232019 /gi=115549740 /ug=Ssc.10250 /len=2096	0.093535	-0.281025	-0.0363942	yes	yes
62	gnl|UG|Ssc#S35173165	Sus scrofa mRNA, clone:OVR010074B08, expressed in ovary /gb=AK234508 /gi=115546670 /ug=Ssc.10819 /len=1666	0.0793551	0.396798	2.00259	yes	yes
63	gnl|UG|Ssc#S35171924	Sus scrofa mRNA, clone:OVRM10026H06, expressed in ovary /gb=AK234887 /gi=115547911 /ug=Ssc.10942 /len=1461	-2.15657	-1.82738	-3.56158	yes	yes
64	gnl|UG|Ssc#S35167963	Sus scrofa mRNA, clone:OVRM10161E01, expressed in ovary /gb=AK236182 /gi=115551776 /ug=Ssc.10953 /len=2649	0.68828	0.778598	1.26309	yes	yes
65	gnl|UG|Ssc#S35164900	Sus scrofa mRNA, clone:LVRM10193F12, expressed in liver /gb=AK233638 /gi=115554826 /ug=Ssc.11032 /len=1365	-0.417478	0.0266205	0.362283	yes	yes
66	gnl|UG|Ssc#S35164467	Sus scrofa mRNA, clone:MLN010057C06, expressed in mesenteric lymph node /gb=AK233874 /gi=115555259 /ug=Ssc.11099 /len=1822	0.328925	0.0716654	0.929488	yes	yes
67	gnl|UG|Ssc#S35168983	Sus scrofa mRNA, clone:OVRM10124D04, expressed in ovary /gb=AK235905 /gi=115550830 /ug=Ssc.11252 /len=1484	-1.17117	-0.366957	-1.04543	yes	yes
68	gnl|UG|Ssc#S35171287	Sus scrofa mRNA, clone:OVRM10055A12, expressed in ovary /gb=AK235169 /gi=115548552 /ug=Ssc.11580 /len=2772	0.445869	0.577956	2.10145	yes	yes
69	gnl|UG|Ssc#S35169939	Sus scrofa mRNA, clone:LNG010085E08, expressed in lung /gb=AK232134 /gi=115549900 /ug=Ssc.1160 /len=1606	0.402611	-0.193815	-0.0673259	yes	yes
70	gnl|UG|Ssc#S35167312	Sus scrofa mRNA, clone:OVRM10192E03, expressed in ovary /gb=AK236432 /gi=115552427 /ug=Ssc.12108 /len=1488	0.0741063	0.317701	1.79214	yes	yes
71	gnl|UG|Ssc#S23213003	Sus scrofa clone Clu_5512.scr.msk.p1.Contig2, mRNA sequence /gb=AY610005 /gi=52351575 /ug=Ssc.12191 /len=2472	-0.144385	0.496718	0.888324	yes	yes
72	gnl|UG|Ssc#S35164643	Sus scrofa mRNA, clone:UTR010049G01, expressed in uterus /gb=AK240282 /gi=115555083 /ug=Ssc.12390 /len=924	-0.35764	-0.0121603	0.164794	yes	yes
73	gnl|UG|Ssc#S35164869	Sus scrofa mRNA, clone:LVRM10201A03, expressed in liver /gb=AK233669 /gi=115554857 /ug=Ssc.12393 /len=1718	0.0684385	0.259041	0.902347	yes	yes
74	gnl|UG|Ssc#S31117751	1539830 MARC 3PIG Sus scrofa cDNA 3', mRNA sequence /clone_end=3' /gb=DY421589 /gi=87222892 /ug=Ssc.1241 /len=674	0.404205	-0.0268745	0.144272	yes	yes
75	gnl|UG|Ssc#S35169112	Sus scrofa mRNA, clone:OVRM10116E04, expressed in ovary /gb=AK235801 /gi=115550727 /ug=Ssc.12417 /len=2158	0.69226	0.465322	1.57771	yes	yes
76	gnl|UG|Ssc#S35167577	Sus scrofa mRNA, clone:AMP010001B02, expressed in alveolar macrophage /gb=AK230471 /gi=115552162 /ug=Ssc.12507 /len=1805	1.08746	0.947798	1.85517	yes	yes
77	gnl|UG|Ssc#S35169184	Sus scrofa mRNA, clone:LVR010052H08, expressed in liver /gb=AK232485 /gi=115550655 /ug=Ssc.13649 /len=2614	-0.56057	-0.336565	-0.925338	yes	yes
78	gnl|UG|Ssc#S18546630	BX915281 Sus Scrofa library (scan) Sus scrofa cDNA clone scan0028.h.08 5prim, mRNA sequence /clone=scan0028.h.08 /clone_end=5' /gb=BX915281 /gi=90243021 /ug=Ssc.13668 /len=842	-0.799839	-0.226972	-1.33701	yes	yes
79	gnl|UG|Ssc#S35167853	Sus scrofa mRNA, clone:OVRM10173G02, expressed in ovary /gb=AK236293 /gi=115551886 /ug=Ssc.142 /len=1972	0.54547	0.858789	1.72287	yes	yes
80	gnl|UG|Ssc#S30930815	Sus scrofa mitochondrial creatine kinase 2 (CKMT2) mRNA, complete cds; nuclear gene for mitochondrial product /cds=p(10,1269) /gb=DQ363337 /gi=86371673 /ug=Ssc.14462 /len=1437	0.156203	-0.00842938	0.560392	yes	yes
81	gnl|UG|Ssc#S20116194	Sus scrofa succinate-CoA ligase, GDP-forming, alpha subunit (SUCLG1), mRNA /cds=p(37,1089) /gb=NM_214409 /gi=47523875 /ug=Ssc.14502 /len=1319	0.710172	0.537529	0.749332	yes	yes
82	gnl|UG|Ssc#S23767485	1138925 MARC 4PIG Sus scrofa cDNA 3', mRNA sequence /clone_end=3' /gb=DN125104 /gi=59819383 /ug=Ssc.1459 /len=868	0.38383	0.204671	0.891891	yes	yes
83	gnl|UG|Ssc#S35169056	Sus scrofa mRNA, clone:OVRM10120G10, expressed in ovary /gb=AK235858 /gi=115550783 /ug=Ssc.14942 /len=2346	-1.72926	-1.029	-2.23788	yes	yes
84	gnl|UG|Ssc#S35169745	Sus scrofa mRNA, clone:LVR010020D03, expressed in liver /gb=AK232329 /gi=115550094 /ug=Ssc.15720 /len=2237	0.15392	0.0196017	1.49301	yes	yes
85	gnl|UG|Ssc#S26650615	BW981678 full-length enriched swine cDNA library, adult intestine Sus scrofa cDNA clone ITT010064C06 5', mRNA sequence /clone=ITT010064C06 /clone_end=5' /gb=BW981678 /gi=74258518 /ug=Ssc.16653 /len=891	-0.450398	0.0602506	0.331199	yes	yes
86	gnl|UG|Ssc#S6091477	S.scrofa mRNA for grp78 protein /gb=X92446 /gi=1041668 /ug=Ssc.1717 /len=2453	0.0840088	0.142416	2.01437	yes	yes
87	gnl|UG|Ssc#S23212881	Sus scrofa clone Clu_76786.scr.msk.p1.Contig1, mRNA sequence /gb=AY610127 /gi=52351697 /ug=Ssc.17611 /len=1304	-2.05015	-0.611423	-3.67114	yes	yes
88	gnl|UG|Ssc#S35172605	Sus scrofa mRNA, clone:OVR010094F08, expressed in ovary /gb=AK234603 /gi=115547230 /ug=Ssc.2093 /len=2356	0.990231	0.182737	1.40783	yes	yes
89	gnl|UG|Ssc#S23213432	Sus scrofa clone Clu_16893.scr.msk.p1.Contig2, mRNA sequence /gb=AY609545 /gi=52351140 /ug=Ssc.22023 /len=1779	0.100043	0.503065	1.9777	yes	yes
90	gnl|UG|Ssc#S35167492	Sus scrofa mRNA, clone:AMP010009G02, expressed in alveolar macrophage /gb=AK230556 /gi=115552247 /ug=Ssc.224 /len=2322	0.799849	0.638054	1.22709	yes	yes
91	gnl|UG|Ssc#S6077182	UNL-P-FN-cn-f-01-0-UNL.s1 UNL-P-FN Sus scrofa cDNA clone UNL-P-FN-cn-f-01-0-UNL 3', mRNA sequence /clone=UNL-P-FN-cn-f-01-0-UNL /clone_end=3' /gb=BI184411 /gi=14658820 /ug=Ssc.2257 /len=823	0.443035	0.0430704	0.961698	yes	yes
92	gnl|UG|Ssc#S35165420	Sus scrofa mRNA, clone:UTR010030H03, expressed in uterus /gb=AK240101 /gi=115554306 /ug=Ssc.2275 /len=939	-0.781104	-0.149625	-0.656374	yes	yes
93	gnl|UG|Ssc#S35164581	Sus scrofa mRNA, clone:UTR010056H05, expressed in uterus /gb=AK240345 /gi=115555145 /ug=Ssc.2345 /len=1619	0.375556	-0.0737701	1.72544	yes	yes
94	gnl|UG|Ssc#S35168585	Sus scrofa mRNA, clone:LVR010065A04, expressed in liver /gb=AK232538 /gi=115551105 /ug=Ssc.23772 /len=3084	-0.535701	-0.133397	0.36732	yes	yes
95	gnl|UG|Ssc#S35174175	Sus scrofa mRNA, clone:AMP010040D07, expressed in alveolar macrophage /gb=AK230775 /gi=115545660 /ug=Ssc.23800 /len=1815	-1.8405	-1.75213	-2.76624	yes	yes
96	gnl|UG|Ssc#S20347648	Sus scrofa muscle-specific intermediate filament desmin (LOC396725), mRNA /cds=p(48,1463) /gb=NM_001001535 /gi=48374062 /ug=Ssc.24 /len=2269	0.117838	-0.00319823	-0.189518	yes	yes
97	gnl|UG|Ssc#S18378214	922694 MARC 4PIG Sus scrofa cDNA 5', mRNA sequence /clone_end=5' /gb=CK458327 /gi=40829608 /ug=Ssc.24153 /len=837	-1.43858	-0.721456	-2.8071	yes	yes
98	gnl|UG|Ssc#S35173082	Sus scrofa mRNA, clone:SPL010067D09, expressed in spleen /gb=AK237599 /gi=115546753 /ug=Ssc.24184 /len=3881	0.78955	0.347381	2.91826	yes	yes
99	gnl|UG|Ssc#S35165694	Sus scrofa mRNA, clone:LVRM10108F06, expressed in liver /gb=AK233241 /gi=115554032 /ug=Ssc.2449 /len=1830	0.809345	0.222503	1.61399	yes	yes
100	gnl|UG|Ssc#S35166725	Sus scrofa mRNA, clone:THY010115C09, expressed in thymus /gb=AK239600 /gi=115553014 /ug=Ssc.2558 /len=1272	0.436891	-0.421079	2.37318	yes	yes
101	gnl|UG|Ssc#S20116197	Sus scrofa peroxiredoxin 6 (PRDX6), mRNA /cds=p(89,763) /gb=NM_214408 /gi=47523869 /ug=Ssc.2979 /len=1699	0.100409	-0.363295	0.65398	yes	yes
102	gnl|UG|Ssc#S35173451	Sus scrofa mRNA, clone:AMP010061H10, expressed in alveolar macrophage /gb=AK230903 /gi=115546384 /ug=Ssc.29875 /len=2029	-0.452206	0.181881	0.248645	yes	yes
103	gnl|UG|Ssc#S35172038	Sus scrofa mRNA, clone:OVRM10014G03, expressed in ovary /gb=AK234773 /gi=115547797 /ug=Ssc.3059 /len=1433	-0.213953	-0.0226249	0.440711	yes	yes
104	gnl|UG|Ssc#S19541569	946386 MARC 4PIG Sus scrofa cDNA 5', mRNA sequence /clone_end=5' /gb=CN157665 /gi=46172095 /ug=Ssc.3085 /len=746	0.619674	-0.20531	1.96226	yes	yes
105	gnl|UG|Ssc#S35166762	Sus scrofa mRNA, clone:THY010113A09, expressed in thymus /gb=AK239563 /gi=115552977 /ug=Ssc.3178 /len=1786	-0.281822	0.108162	0.973785	yes	yes
106	gnl|UG|Ssc#S35164597	Sus scrofa mRNA, clone:UTR010054G05, expressed in uterus /gb=AK240329 /gi=115555129 /ug=Ssc.3313 /len=2407	-0.0759479	-0.178916	0.0951872	yes	yes
107	gnl|UG|Ssc#S32933969	Sus scrofa mitochondrial NAD+isocitrate dehydrogenase 3 beta variant 2 (IDH3B) mRNA, complete cds, alternatively spliced; nuclear gene for mitochondrial product /cds=p(24,1181) /gb=DQ507860 /gi=98283617 /ug=Ssc.3464 /len=1546	-0.103891	0.0780303	1.03318	yes	yes
108	gnl|UG|Ssc#S32933969	Sus scrofa mitochondrial NAD+isocitrate dehydrogenase 3 beta variant 2 (IDH3B) mRNA, complete cds, alternatively spliced; nuclear gene for mitochondrial product /cds=p(24,1181) /gb=DQ507860 /gi=98283617 /ug=Ssc.3464 /len=1546	0.590648	0.0780303	1.03318	yes	yes
109	gnl|UG|Ssc#S20116808	Sus scrofa glutamic-oxaloacetic transaminase 2, mitochondrial (aspartate aminotransferase 2) (GOT2), mRNA /cds=p(26,1318) /gb=NM_213928 /gi=47522629 /ug=Ssc.3588 /len=2533	0.445299	0.685931	1.11365	yes	yes
110	gnl|UG|Ssc#S35166354	Sus scrofa mRNA, clone:OVRM10206D03, expressed in ovary /gb=AK236587 /gi=115553384 /ug=Ssc.4204 /len=1826	-0.422585	-0.132004	-0.179539	yes	yes
111	gnl|UG|Ssc#S35173719	Sus scrofa mRNA, clone:UTR010058H03, expressed in uterus /gb=AK240358 /gi=115546116 /ug=Ssc.42598 /len=1966	-0.0622957	-0.0791298	1.44818	yes	yes
112	gnl|UG|Ssc#S20116754	Sus scrofa aconitase 2, mitochondrial (ACO2), mRNA /cds=p(30,2375) /gb=NM_213954 /gi=47522737 /ug=Ssc.4263 /len=2665	0.508168	0.817866	1.13446	yes	yes
113	gnl|UG|Ssc#S35167822	Sus scrofa mRNA, clone:OVRM10181E04, expressed in ovary /gb=AK236324 /gi=115551917 /ug=Ssc.4382 /len=1547	0.90244	0.724902	1.26524	yes	yes
114	gnl|UG|Ssc#S26731402	AJ942128 CSEQRAN17 Sus scrofa cDNA clone C0007320p17 3', mRNA sequence /clone=C0007320p17 /clone_end=3' /gb=AJ942128 /gi=74359126 /ug=Ssc.44322 /len=877	0.0702375	0.234309	1.05688	yes	yes
115	gnl|UG|Ssc#S35174292	Sus scrofa mRNA, clone:AMP010021H04, expressed in alveolar macrophage /gb=AK230658 /gi=115545543 /ug=Ssc.44378 /len=2045	0.0117902	0.148956	1.35184	yes	yes
116	gnl|UG|Ssc#S35166455	Sus scrofa mRNA, clone:LVRM10078G10, expressed in liver /gb=AK233081 /gi=115553283 /ug=Ssc.48093 /len=1578	0.786791	0.819596	2.3773	yes	yes
117	gnl|UG|Ssc#S18549664	BX918315 Sus Scrofa library (scan) Sus scrofa cDNA clone scan0039.n.14 5prim, mRNA sequence /clone=scan0039.n.14 /clone_end=5' /gb=BX918315 /gi=90229642 /ug=Ssc.49980 /len=869	0.316757	0.539224	2.0808	yes	yes
118	gnl|UG|Ssc#S35170367	Sus scrofa mRNA, clone:OVRM10087C12, expressed in ovary /gb=AK235494 /gi=115549472 /ug=Ssc.50000 /len=1958	0.497312	0.417793	2.23092	yes	yes
119	gnl|UG|Ssc#S35165325	Sus scrofa mRNA, clone:LVRM10142H02, expressed in liver /gb=AK233411 /gi=115554401 /ug=Ssc.50077 /len=1448	0.410896	-0.373309	0.960405	yes	yes
120	gnl|UG|Ssc#S35169155	Sus scrofa mRNA, clone:LVR010059H12, expressed in liver /gb=AK232514 /gi=115550684 /ug=Ssc.50288 /len=1164	0.0563007	-0.158331	-0.596178	yes	yes
121	gnl|UG|Ssc#S35171588	Sus scrofa mRNA, clone:ITT010072E10, expressed in intestine /gb=AK231461 /gi=115548247 /ug=Ssc.5264 /len=2143	-0.994344	-0.340573	-1.19267	yes	yes
122	gnl|UG|Ssc#S35168935	Sus scrofa mRNA, clone:OVRM10126A03, expressed in ovary /gb=AK235923 /gi=115550848 /ug=Ssc.5334 /len=1657	0.277756	0.226033	0.991742	yes	yes
123	gnl|UG|Ssc#S35167542	Sus scrofa mRNA, clone:AMP010004B01, expressed in alveolar macrophage /gb=AK230506 /gi=115552197 /ug=Ssc.5368 /len=1643	0.0734057	0.00443701	-0.700259	yes	yes
124	gnl|UG|Ssc#S35172103	Sus scrofa mRNA, clone:ITT010053C08, expressed in intestine /gb=AK231390 /gi=115547732 /ug=Ssc.5380 /len=1878	-0.114485	-0.0543244	0.0136964	yes	yes
125	gnl|UG|Ssc#S23213345	Sus scrofa clone Clu_241.scr.msk.p1.Contig4, mRNA sequence /gb=AY609663 /gi=52351231 /ug=Ssc.5389 /len=2579	0.717359	-0.210435	1.69073	yes	yes
126	gnl|UG|Ssc#S35172249	Sus scrofa mRNA, clone:ITT010022H04, expressed in intestine /gb=AK231244 /gi=115547586 /ug=Ssc.5724 /len=1214	-0.232344	0.1518	0.127277	yes	yes
127	gnl|UG|Ssc#S35166016	Sus scrofa mRNA, clone:UTR010010A12, expressed in uterus /gb=AK239906 /gi=115553719 /ug=Ssc.5832 /len=920	-0.445057	0.130636	0.300935	yes	yes
128	gnl|UG|Ssc#S35166723	Sus scrofa mRNA, clone:THY010115E11, expressed in thymus /gb=AK239602 /gi=115553016 /ug=Ssc.6381 /len=1777	0.0189315	0.144965	0.588776	yes	yes
129	gnl|UG|Ssc#S35164225	Sus scrofa mRNA, clone:OVR010008D05, expressed in ovary /gb=AK234114 /gi=115555501 /ug=Ssc.6704 /len=1888	0.6169	0.421783	0.216206	yes	yes
130	gnl|UG|Ssc#S35167520	Sus scrofa mRNA, clone:AMP010006D10, expressed in alveolar macrophage /gb=AK230528 /gi=115552219 /ug=Ssc.68 /len=2140	-0.0277447	0.29676	0.370077	yes	yes
131	gnl|UG|Ssc#S35174188	Sus scrofa mRNA, clone:AMP010038D07, expressed in alveolar macrophage /gb=AK230762 /gi=115545647 /ug=Ssc.6830 /len=1198	-0.324364	-0.525	1.00726	yes	yes
132	gnl|UG|Ssc#S23213291	Sus scrofa clone Clu_2746.scr.msk.p1.Contig4, mRNA sequence /gb=AY609717 /gi=52351285 /ug=Ssc.7110 /len=2278	-0.420411	-0.118806	-0.595045	yes	yes
133	gnl|UG|Ssc#S21656162	Sus scrofa COFILIN protein (COFILIN), mRNA /cds=p(364,864) /gb=NM_001004043 /gi=51592134 /ug=Ssc.716 /len=1390	0.17958	-0.0989208	1.59727	yes	yes
134	gnl|UG|Ssc#S35170622	Sus scrofa mRNA, clone:LNG010043C07, expressed in lung /gb=AK231893 /gi=115549217 /ug=Ssc.7239 /len=1565	-1.07054	-0.266971	-1.38663	yes	yes
135	gnl|UG|Ssc#S35168184	Sus scrofa mRNA, clone:THY010052F12, expressed in thymus /gb=AK238970 /gi=115551506 /ug=Ssc.7362 /len=2208	0.268146	0.456143	0.126535	yes	yes
136	gnl|UG|Ssc#S35164463	Sus scrofa mRNA, clone:MLN010059A03, expressed in mesenteric lymph node /gb=AK233878 /gi=115555263 /ug=Ssc.7439 /len=987	-0.501965	-0.143789	-0.218772	yes	yes
137	gnl|UG|Ssc#S23213351	Sus scrofa clone Clu_23904.scr.msk.p1.Contig1, mRNA sequence /gb=AY609657 /gi=52351225 /ug=Ssc.7446 /len=1501	-0.496673	0.100345	-0.409891	yes	yes
138	gnl|UG|Ssc#S35165366	Sus scrofa mRNA, clone:LVRM10132A10, expressed in liver /gb=AK233370 /gi=115554360 /ug=Ssc.7572 /len=1777	0.993553	0.588626	1.47954	yes	yes
139	gnl|UG|Ssc#S35172553	Sus scrofa mRNA, clone:OVRM10003D11, expressed in ovary /gb=AK234655 /gi=115547282 /ug=Ssc.7688 /len=1602	1.40678	0.365834	1.33488	yes	yes
140	gnl|UG|Ssc#S35172553	Sus scrofa mRNA, clone:OVRM10003D11, expressed in ovary /gb=AK234655 /gi=115547282 /ug=Ssc.7688 /len=1602	0.363808	0.365834	1.33488	yes	yes
141	gnl|UG|Ssc#S35164253	Sus scrofa mRNA, clone:OVR010005H10, expressed in ovary /gb=AK234086 /gi=115555473 /ug=Ssc.807 /len=1145	-0.0781958	-0.0799675	0.741467	yes	yes
142	gnl|UG|Ssc#S26651557	BW982620 full-length enriched swine cDNA library, adult intestine Sus scrofa cDNA clone ITT010074G04 5', mRNA sequence /clone=ITT010074G04 /clone_end=5' /gb=BW982620 /gi=74259460 /ug=Ssc.835 /len=838	-1.03507	-0.290516	-0.344958	yes	yes
143	gnl|UG|Ssc#S23213560	Sus scrofa clone Clu_1080.scr.msk.p1.Contig5, mRNA sequence /gb=AY609417 /gi=52350702 /ug=Ssc.856 /len=3968	-0.570999	-0.102257	-0.327825	yes	yes
144	gnl|UG|Ssc#S35169364	Sus scrofa mRNA, clone:THY010023C12, expressed in thymus /gb=AK238740 /gi=115550475 /ug=Ssc.902 /len=2007	0.214973	0.0721738	-0.541917	yes	yes
145	gnl|UG|Ssc#S22276942	CJ013303 full-length enriched swine cDNA library, adult mesenteric lymph node Sus scrofa cDNA clone MLN01E110071 5', mRNA sequence /clone=MLN01E110071 /clone_end=5' /gb=CJ013303 /gi=54508995 /ug=Ssc.922 /len=850	0.391221	0.654923	1.2332	yes	yes
146	gnl|UG|Ssc#S35173075	Sus scrofa mRNA, clone:SPL010068E11, expressed in spleen /gb=AK237606 /gi=115546760 /ug=Ssc.9406 /len=2609	1.27535	0.156209	2.04006	yes	yes
147	gnl|UG|Ssc#S35165853	Sus scrofa mRNA, clone:PBL010031B03, expressed in periphral blood mononuclear cell /gb=AK236878 /gi=115553873 /ug=Ssc.9889 /len=2745	0.246235	0.129192	2.31285	yes	yes
148	gnl|UG|Ssc#S35167023	Sus scrofa mRNA, clone:LVRM10050H06, expressed in liver /gb=AK232921 /gi=115552716 /ug=Ssc.9992 /len=1387	0.439144	0.695395	1.44582	yes	yes
